# Supplementary material for: Goat Cheese Produced with Sunflower (Helianthus annuus L.) Seed Extract and a Native Culture of Limosilactobacillus mucosae: Characterization and Probiotic Survival
Source: Foods. 2024 Sep 13;13(18):2905. doi: 10.3390/foods13182905 (PMC11431575; doi:10.3390/foods13182905)
Supplement: Supplementary file 1 [file foods-13-02905-s001.zip]

Archive with 1 entries (1 files):
- foods-3060538-supplementary.pdf
